# Supplementary material for: Pathogen-Specific Risk for Iterative Surgical Debridement in Orthopedic Infections: A Prospective Multicohort Analysis
Source: J Clin Med. 2025 Dec 10;14(24):8750. doi: 10.3390/jcm14248750 (PMC12733961; doi:10.3390/jcm14248750)
Supplement: Supplementary file 1 [file jcm-14-08750-s001.zip]

Archive with 1 entries (1 files):
- jcm-4001643-supplementary.pdf
